# Supplementary material for: Influence of Fluid Ingestion on Heart Rate, Cardiac Autonomic Modulation and Blood Pressure in Response to Physical Exercise: A Systematic Review with Meta-Analysis and Meta-Regression
Source: Nutrients. 2023 Oct 26;15(21):4534. doi: 10.3390/nu15214534 (PMC10650885; doi:10.3390/nu15214534)
Supplement: Supplementary file 1 [file nutrients-15-04534-s001.zip]

Archive with 1 entries (1 files):
- nutrients-2447126-supplementary.pdf
